# Supplementary material for: Increased mobilization of mesenchymal stem cells in patients with acute respiratory distress syndrome undergoing extracorporeal membrane oxygenation
Source: PLoS One. 2020 Jan 27;15(1):e0227460. doi: 10.1371/journal.pone.0227460 (PMC6984734; doi:10.1371/journal.pone.0227460)
Supplement: S1 Rawdata — (XLSX) [file pone.0227460.s005.xlsx]

## Sheet: Tabelle1
	Figure 1
	ECMO Group					non ECMO Group						control group
	EPC-CD45dim/CD34+/CD133+	EPC-CD45dim/CD34+/CD133+/CD31+	MSC-CD34-/CD73+/CD90+	MSC-CD34-/CD73+/CD29+/CD90+		EPC-CD45dim/CD34+/CD133+	EPC-CD45dim/CD34+/CD133+/CD31+	MSC-CD34-/CD73+/CD90+	MSC-CD34-/CD73+/CD29+/CD90+			EPC-CD45dim/CD34+/CD133+	EPC-CD45dim/CD34+/CD133+/CD31+	MSC-CD34-/CD73+/CD90+	MSC-CD34-/CD73+/CD29+/CD90+						EPC-CD45dim/CD34+/CD133+, ECMO						EPC-CD45dim/CD34+/CD133+, non ECMO							EPC-CD45dim/CD34+/CD133+/CD31+, ECMO							EPC-CD45dim/CD34+/CD133+/CD31+, non-ECMO						MSC-CD34-/CD73+/CD90+, ECMO
	2.648	0.229	0.171	0.042		0.108		1.85	0.32			0.074		0.647	0.222						day 0/day 0	day 1/day 3	day 3/day 7	day 7/day 14			day 0/day 0	day 1/day 3	day 3/day 7	day 7/day 14				day 0/day 0	day 1/day 3	day 3/day 7	day 7/day 14				day 0/day 0	day 1/day 3	day 3/day 7	day 7/day 14			day 0/day 0	day 1/day 3	day 3/day 7
	0.642	0.55	0.115	0.029		0.027		7.54	0.676			0.112									2.648	0.642	0.302	2.799			0.108	0.027	0.589	0.146				0.229	0.55	1.145	0.701				0.016	0.017	0.065	0.019			0.171	0.115	0.202
	0.302	1.145	0.202	0.064		0.589		1.66	0.558			0.109	0.109	1.06	0.446						0.166	0.134	1.728	1.646			0	0.015	0.079	0.019				1.677	1.839	0.483	0.208				0.161	0.137	0.224	0.296			3.86	3.28	1.83
	2.799	0.701	1.63	0.554		0.146		4.75	0.701			0.107	0.106	0.986	0.386						0.018	0.739	0.231	0.147			0.315	1.571	2.127	0.296				1.67	1.491	0.974	2.525				1.223	1.375	0.856	0.142			1.91	2.14	2.55
	0.476	0.434	2.39	0.711		0		0.999	0.19			0.258	0.258	1.14	0.332						0.575	0.602	0.362	0.092			0.016	0.018	0.065	0.149				1.047	2.191	4.063	0.88				0.798	0.511	0.245	0.16			1.89	3.41	2.02
	2.248	0.313	0.056	0.112		0.015		1.02	0.168			0.058	0.058	1.26	0.37						0.005	0.085	0.052	0.019			0.161	0.137	0.224	0.16				0.601	0.235	0.189	0.175				0.251	0.706	2.1	0.297			0.914	1.31	2.17
	0.166	0.039	3.86	1.609		0.079		1.61	0.243			0.109	0.109	0.55	0.239						0.229	0.55	1.151	0.708			1.223	1.383	0.868	0.308				0.056	0.562	2.227	1.386				0.463	0.681	0.173	0.106			4.94	1.75	2.34
	0.134	1.677	3.28	0.893		0.315		3.25	0.624			0.071	0.071	1.31	0.306						1.677	1.839	0.487	0.216			0.799	0.511	0.245	0.106				0.255	0.54	1.016	0.76				0.243	0.332	0.959				4.32	1.74	1.82
	1.728	1.839	1.83	0.847		1.571		3.07	0.677			0.084	0.084	3.83	0.837						1.69	1.519	0.974	2.546			0.251	0.708	2.1					0.312	0.659	0.961	1.772				0.148	0.157	0.18				4.39	0.858
	1.646	0.483	3.38	0.987		2.127		2.76	0.423			0.113	0.113	1.2	0.197						1.052	2.191	4.063	0.88			0.463	0.707	0.177												0.299	0.259	0.62				6.62	3.66	5.01
	4.588	0.208	2.31	0.494		0.016	0.016	1.74	0.179			0.15	0.15	2.49	0.76						0.651	0.235	0.189	0.175			0.245	0.334	0.961					0.171	0.08	0.082	0.152										4.29	3
	0.018	0.188	1.84	0.278		0.018	0.017	0.813	0.151			0.171	0.17	0.324	0.143						0.056	0.566	2.239	1.386			0.148	0.158	0.184					0.739	1.705	0.744	0.409
	0.739	0.06	1.91	0.563		0.065	0.065	1.42	0.294			0.195	0.195	1.33	0.214						0.283	0.576	1.016	0.76			0.299	0.259	0.621
	0.231	1.67	2.14	0.805		0.019	0.019	0.94	0.146			0.133	0.133	1.65	0.185						0.328	0.662	0.966	1.776
	0.147	1.491	2.55	0.908		0.161	0.161	3.81	0.172			0.07	0.07
	0.575	0.974	0.916	0.131		0.137	0.137	1.21	0.469			0.135	0.135								0.171	0.08	0.085	0.152
	0.602	2.525	2.14	0.378		0.224	0.224	1.26	0.505												0.768	1.707	0.748	0.44
	0.362	0.511	3.4	0.607		1.223	1.223	1.18	0.327
	0.092	0.731	1.53	0.326		1.383	1.375	1.66	0.478
	0.005	1.047	1.89	0.445		0.868	0.856	1.29	0.339
	0.085	2.191	3.41	0.818		0.296	0.296	1.08	0.348
	0.052	4.063	2.02	0.663		0.799	0.798	2.55	0.422
	0.019	0.88	4.56	1.189		0.511	0.511	1.85	0.543
	0.053	0.46	2.3	0.982		0.245	0.245	0.776	0.235
	0.074	0.47	2.67	0.333		0.149	0.142	0.81	0.424
	0.229	0.276	0.914	0.631		0.251	0.251	0.707	0.258
	0.55	0.601	1.31	0.582		0.708	0.706	2.18	0.165
	1.151	0.235	2.17	1.129		2.1	2.1	1.63	0.122
	0.708	0.189	1.61	0.335		0.16	0.16	1.51	0.136
	0.435	0.175	1.39	0.399		0.463	0.463	3.11	0.242
	0.313	0.03	2.64	0.415		0.707	0.681	1.42	0.382
	0.04	0.24	3.9	0.458		0.177	0.173	1.34	0.509
	1.677	0.056	4.94	0.466		0.308	0.297	1.15	0.35
	1.839	0.562	1.75	0.622		0.245	0.243
	0.487	2.227	2.34	0.631		0.334	0.332
	0.216	1.386	2.38	0.346		0.961	0.959
	0.188	1.514	4.78	0.472		0.148	0.148
	0.06	1.741	4.7	0.876		0.158	0.157
	1.69	0.25	7.63	0.841		0.184	0.18
	1.519	0.255	4.32	0.45		0.106	0.106
	0.974	0.54	1.74	0.208		0.299	0.299
	2.546	1.016	1.82	0.234		0.259	0.259
	0.517	0.76	1.13	0.243		0.621	0.62
	0.732	1.135	3.19	0.23
	1.052	0.184	4.39	0.441
	2.191	0.993	0.858	0.415
	4.063	0.312		0.536
	0.88	0.659	2.83	0.558
	0.462	0.961	6.62	1.217
	0.47	1.772	3.66	0.897
	0.277	0.242	5.01	0.926
	0.651		4.08	1.112
	0.235		5.35	0.689
	0.189		5.03	1.039
	0.175		3.4	0.497
	0.038	0.171	4.29	0.433
	0.243	0.08	3	0.679
	0.056	0.082
	0.566	0.152	6.93	1.14
	2.239	0.428	5.07	0.843
	1.386	0.026	3.43	0.964
	1.517	0.03
	1.745	0.739
	0.25	1.705
	0.283	0.744
	0.576	0.409
	1.016	0.254
	0.76	0.159
	1.161
	0.191
	0.999
	0.328
	0.662
	0.966
	1.776
	0.244
	0.171
	0.08
	0.085
	0.152
	0.455
	0.026
	0.03
	0.768
	1.707
	0.748
	0.44
	0.258
	0.163
	Figure 2
	VEGF				Ang2					VEGF disease course ECMO						VEGF disease course nonECMO						Ang2 disease course ECMO						Ang2 disease course ECMO
	ECMOGroup	nonECMOGroup	controlGroup		ECMOGroup	nonECMOGroup	controlGroup			day 0/day 0	day 1/day 3	day 3/day 7	day 7/day 14			day 0/day 0	day 1/day 3	day 3/day 7	day 7/day 14			day 0/day 0	day 1/day 3	day 3/day 7	day 7/day 14			day 0/day 0	day 1/day 3	day 3/day 7	day 7/day 14
	1639	1946.5	144.5		10969.5	10283	3384.5
	854.5	1899.5	262.5		10174	9671	5008.5			1639	854.5	64.5	37			1946.5	1899.5	2337	2262			10969.5	10174	13329.5	7274			10283	9671	6628.5	5200
	64.5	2337	285		13329.5	6628.5	1529			256.5	252.5	251.5	962			129	303.5	233.5	231.5			3931	9970	7909	10375			5912	7507	5076	17260.5
	37	2262	350.5		7274	5200	6438			913.5	203	126.5	93			1254.5	1382.5	6	104.5			37686	23966.5	31185.5	44754			5845.5	13476.5	27863.5	6950
	742.5	129	109.5		50059.5	5912	2192			960	392	442	550.5			2	25	137.5	771			20003.5	23499	24716	68054			71028.5	42155	13090	6573.5
	1450	303.5	55.5		26095.5	7507	1696			0.4	20.5	71	87			180.5	410.5	865.5	389			70957	91491.5	61061.5	21504			4733	8473	8061	9034
	256.5	233.5	306		3931	5076	2914.5			1505	894.5	855	1547			926	1353	659	183			40359	10765	8643	20590			13351	13688	8263.5	15710.5
	252.5	1254.5	597		9970	5845.5	2391			1036.5	559	117.5	101			1133	1220	1208	1735.5			39179	95121	14659	26137.5			23846.5	8228.5	9394	9591.5
	251.5	1382.5	204		7909	13476.5	5286.5			2587.5	2438	1389.3	2982			2	277.5	622.5				21267.5	51842.5	33015	12255			30845	19084.5	9098.5
	962	6	153		10375	27863.5	3720.5			2376.5	826.5	544	124			1531.5	2621.5	663.5				11534.5	7197	2242	4782.5			118550	117200	84208
	1513.5	2	112		9339	71028.5	1922.5			1	22	1	35.5			1097.5	1107.5	553.5				97303.5	77887.5	48328	50261.5			31474	101190	52733.5
	913.5	25	123		37686	42155	2781.5			45	29	376.5	189			1638.5	1535	1538				36905.5	109850	95994	41571.5			5730	10086	4239
	203	137.5	410		23966.5	13090	3206.5			543	2	132	297.5			230.5	346	485				46215.5	16159.5	8865	6063.5			18809.5	26460	30619
	126.5	231.5	325		31185.5	17260.5	2313.5			892.5	799	549	1359.5									110395	27199	4147.5	5776.5
	93	180.5	141		44754	4733	1830			22.5	93	61.5	38.5									2242.5	5053.5	2381	21694
	960	410.5	418		20003.5	8473	2839.5			1763.5	1696	1299.5	318.5									16293.5	8702	6028.5	6847
	392	865.5			23499	8061				1438.5	1090.5	1306	641									14387	8301.5	11582.5	8986
	442	926			24716	13351
	550.5	1353			68054	13688
	0.4	659			70957	8263.5
	20.5	104.5			91491.5	6950
	71	1133			61061.5	23846.5
	87	1220			21504	8228.5
	109	1208			14974	9394
	89.5	771			26783.5	6573.5
	1505	2			40359	30845
	894.5	277.5			10765	19084.5
	855	622.5			8643	9098.5
	1547	389			20590	9034
	254.5	1531.5			7777	118550
	1568.5	2621.5			8769.5	117200
	1007	663.5			10820	84208
	1036.5	183			39179	15710.5
	559	1097.5			95121	31474
	117.5	1107.5			14659	101190
	101	553.5			26137.5	52733.5
	283.5	1638.5				5730
	582	1535			6158	10086
	2587.5	1538			21267.5	4239
	2438	1735.5			51842.5	9591.5
	1389.3	230.5			33015	18809.5
	2982	346			12255	26460
	936	485			14307	30619
	1211				17434.5
	2376.5				11534.5
	826.5				7197
	544				2242
	124				4782.5
	139				7432.5
	330.5				2060
	693.5				5236.5
	1				97303.5
	22				77887.5
	1				48328
	35.5				50261.5
	43.5				44228.5
	92				19404.5
	45				36905.5
	29				109850
	376.5				95994
	189				41571.5
	22.5				27235
	810				70941
	754				29890
	543				46215.5
	2				16159.5
	132				8865
	297.5				6063.5
	118.5				8470
	345				7955
	588				31429
	892.5				110395
	799				27199
	549				4147.5
	1359.5				5776.5
	677				3310
	22.5				2242.5
	93				5053.5
	61.5				2381
	38.5				21694
	1763.5				16293.5
	1696				8702
	1299.5				6028.5
	318.5				6847
	176				7962
	715				8746.5
	887.5				7982.5
	1438.5				14387
	1090.5				8301.5
	1306				11582.5
	641				8986
	1728				7758.5
	1335				14353.5
	Figure 3
	survivors						non-survivors							VEGF				Ang2
	EPC-CD45dim/CD34+/CD133+	EPC-CD45dim/CD34+/CD133+/CD31+	MSC-CD34-/CD73+/CD90+	MSC-CD34-/CD73+/CD29+/CD90+			EPC-CD45dim/CD34+/CD133+	EPC-CD45dim/CD34+/CD133+/CD31+	MSC-CD34-/CD73+/CD90+	MSC-CD34-/CD73+/CD29+/CD90+				survivors	non survivors			survivors	non survivors
														1639	913.5			10969.5	37686
	2.648						0.018							854.5	203			10174	23966.5
	0.642						0.739							64.5	126.5			13329.5	31185.5
	0.302						0.231							37	93			7274	44754
	2.799						0.147							742.5	960			50059.5	20003.5
	0.476						0.575							1450	392			26095.5	23499
	2.248						0.602							256.5	442			3931	24716
	0.166						0.362							252.5	550.5			9970	68054
	0.134						0.092							251.5	1			7909	97303.5
	1.728						0.651	0.601	1.89	0.445				962	22			10375	77887.5
	1.646						0.235	0.235	3.41	0.818				1513.5	1			9339	48328
	4.588						0.189	0.189	2.02	0.663				0.4	35.5			70957	50261.5
	0.005						0.175	0.175	4.56	1.189				20.5	43.5			91491.5	44228.5
	0.085						0.038	0.03	2.3	0.982				71	92			61061.5	19404.5
	0.052						0.243	0.24	2.67	0.333				87	1254.5			21504	5845.5
	0.019						0.315							109	1382.5			14974	13476.5
	0.053						1.571							89.5	6			26783.5	27863.5
	0.074						2.127							1505	2			40359	71028.5
	0.229	0.229					0.016	0.016	1.85	0.32				894.5	25			10765	42155
	0.55	0.55					0.018	0.017	7.54	0.676				855	137.5			8643	13090
	1.151	1.145					0.065	0.065	1.66	0.558				1547	231.5			20590	17260.5
	0.708	0.701					0.019	0.019	4.75	0.701				254.5	180.5			7777	4733
	0.435	0.434					0.161	0.161	0.999	0.19				1568.5	410.5			8769.5	8473
	0.313	0.313					0.137	0.137	1.02	0.168				1007	865.5			10820	8061
	0.04	0.039					0.224	0.224	1.61	0.243				1036.5	2			39179	30845
	1.677	1.677	0.171	0.042			0.251	0.251	1.21	0.469				559	277.5			95121	19084.5
	1.839	1.839	0.115	0.029			0.708	0.706	1.26	0.505				117.5	622.5			14659	9098.5
	0.487	0.483	0.202	0.064			2.1	2.1	1.18	0.327				101	389			26137.5	9034
	0.216	0.208	1.63	0.554			0.16	0.16	1.66	0.478				283.5	1531.5				118550
	0.188	0.188	2.39	0.711			0.463	0.463	1.29	0.339				582	2621.5			6158	117200
	0.06	0.06	0.056	0.112			0.707	0.681	1.08	0.348				2587.5	663.5			21267.5	84208
	1.69	1.67	3.86	1.609			0.177	0.173	2.55	0.422				2438	183			51842.5	15710.5
	1.519	1.491	3.28	0.893			0.308	0.297	1.85	0.543				1389.3	1097.5			33015	31474
	0.974	0.974	1.83	0.847			0.245	0.243	0.776	0.235				2982	1107.5			12255	101190
	2.546	2.525	3.38	0.987			0.334	0.332	0.81	0.424				936	553.5			14307	52733.5
	0.517	0.511	2.31	0.494			0.961	0.959	0.707	0.258				1211				17434.5
	0.732	0.731	1.84	0.278										2376.5				11534.5
	1.052	1.047	1.91	0.563										826.5				7197
	2.191	2.191	2.14	0.805										544				2242
	4.063	4.063	2.55	0.908										124				4782.5
	0.88	0.88	0.916	0.131										139				7432.5
	0.462	0.46	2.14	0.378										330.5				2060
	0.47	0.47	3.4	0.607										693.5				5236.5
	0.277	0.276	1.53	0.326										45				36905.5
	0.056	0.056	0.914	0.631										29				109850
	0.566	0.562	1.31	0.582										376.5				95994
	2.239	2.227	2.17	1.129										189				41571.5
	1.386	1.386	1.61	0.335										22.5				27235
	1.517	1.514	1.39	0.399										810				70941
	1.745	1.741	2.64	0.415										754				29890
	0.25	0.25	3.9	0.458										543				46215.5
	0.283	0.255	4.94	0.466										2				16159.5
	0.576	0.54	1.75	0.622										132				8865
	1.016	1.016	2.34	0.631										297.5				6063.5
	0.76	0.76	2.38	0.346										118.5				8470
	1.161	1.135	4.78	0.472										345				7955
	0.191	0.184	4.7	0.876										588				31429
	0.999	0.993	7.63	0.841										892.5				110395
	0.328	0.312	4.32	0.45										799				27199
	0.662	0.659	1.74	0.208										549				4147.5
	0.966	0.961	1.82	0.234										1359.5				5776.5
	1.776	1.772	1.13	0.243										677				3310
	0.244	0.242	3.19	0.23										22.5				2242.5
			4.39	0.441										93				5053.5
			0.858	0.415										61.5				2381
				0.536										38.5				21694
			2.83	0.558										1763.5				16293.5
	0.171	0.171	6.62	1.217										1696				8702
	0.08	0.08	3.66	0.897										1299.5				6028.5
	0.085	0.082	5.01	0.926										318.5				6847
	0.152	0.152	4.08	1.112										176				7962
	0.455	0.428	5.35	0.689										715				8746.5
	0.026	0.026	5.03	1.039										887.5				7982.5
	0.03	0.03	3.4	0.497										1438.5				14387
	0.768	0.739	4.29	0.433										1090.5				8301.5
	1.707	1.705	3	0.679										1306				11582.5
	0.748	0.744												641				8986
	0.44	0.409	6.93	1.14										1728				7758.5
	0.258	0.254	5.07	0.843										1335				14353.5
	0.163	0.159	3.43	0.964										1946.5				10283
	0.108													1899.5				9671
	0.027													2337				6628.5
	0.589													2262				5200
	0.146													129				5912
	0													303.5				7507
	0.015													233.5				5076
	0.079													926				13351
	1.223	1.223	3.25	0.624										1353				13688
	1.383	1.375	3.07	0.677										659				8263.5
	0.868	0.856	2.76	0.423										104.5				6950
	0.296	0.296	1.74	0.179										1133				23846.5
	0.799	0.798	0.813	0.151										1220				8228.5
	0.511	0.511	1.42	0.294										1208				9394
	0.245	0.245	0.94	0.146										771				6573.5
	0.149	0.142	3.81	0.172										1638.5				5730
	0.148	0.148	2.18	0.165										1535				10086
	0.158	0.157	1.63	0.122										1538				4239
	0.184	0.18	1.51	0.136										1735.5				9591.5
	0.106	0.106	3.11	0.242										230.5				18809.5
	0.299	0.299	1.42	0.382										346				26460
	0.259	0.259	1.34	0.509										485				30619
	0.621	0.62	1.15	0.35
[truncated: 13 more columns]
